# Supplementary material for: Identification of key genes and biological processes contributing to colitis associated dysplasia in ulcerative colitis
Source: PeerJ. 2021 Apr 27;9:e11321. doi: 10.7717/peerj.11321 (PMC8086577; doi:10.7717/peerj.11321)
Supplement: Supplemental Information 5 [file peerj-09-11321-s005.txt]

### Code for PCA
  gene <- t(exprSet)
  library(FactoMineR)
  gene.pca <- PCA(gene, ncp = 2, scale.unit = TRUE, graph = FALSE)
  plot(gene.pca)
  pca_sample <- data.frame(gene.pca$ind$coord[ ,1:2])
  head(pca_sample)
  pca_eig1 <- round(gene.pca$eig[1,2], 2)
  pca_eig2 <- round(gene.pca$eig[2,2],2 )  
  group <- cbind(colnames(exprSet),group_list)
  rownames(group)<- colnames(exprSet)
  colnames(group) <- c("samples","group")
  head(group)
  group <- group[rownames(pca_sample), ]
  head(group)
  pca_sample <- cbind(pca_sample, group)
  head(pca_sample)
  library(ggplot2)
  p <- ggplot(data = pca_sample, aes(x = Dim.1, y = Dim.2)) +
    geom_point(aes(color = group), size = 1) +  
    theme(panel.grid = element_blank(), panel.background = 
            element_rect(color = 'black', fill = 'transparent'), 
          legend.key = element_rect(fill = 'transparent')) +  
    labs(x =  paste('PCA1:', pca_eig1, '%'), y = paste('PCA2:', pca_eig2, '%'), color = '')  
  p
  pp <- p + stat_ellipse(aes(color = group), level = 0.95, show.legend = FALSE)+theme_bw()
  pdf("Fig.PCA.pdf",width = 4,height = 3)
  pp
  dev.off()

### Code for differential expression analysis
 library(limma) 
 design <- model.matrix(~0+factor(group_list)) 
 design
 colnames(design)=levels(factor(group_list))
 rownames(design)=colnames(exprSet)
 design
 contrast.matrix<-makeContrasts("UC-Con","CAD-UC","CAD-Con",levels = design)
 contrast.matrix 
 deg = function(exprSet,design,contrast.matrix){
 ##step1
 fit <- lmFit(exprSet,design)
 ##step2
 fit2 <- contrasts.fit(fit, contrast.matrix) 
 fit2 <- eBayes(fit2)  
 ##step3
 tempOutput = topTable(fit2, coef=3, n=Inf)
 nrDEG = na.omit(tempOutput) 
 head(nrDEG)
 return(nrDEG)
}
 nrDEG = deg(exprSet,design,contrast.matrix)
 DEG=nrDEG
 logFC_cutoff <- with(DEG,mean(abs( logFC)) + 2*sd(abs( logFC)) )
 logFC_cutoff 
 logFC_cutoff <- 0.3
 DEG$change = as.factor(ifelse(DEG$adj.P.Val < 0.05 & abs(DEG$logFC) > logFC_cutoff,
                              ifelse(DEG$logFC > logFC_cutoff ,'UP','DOWN'),'NOT')
)
 this_tile <- paste0('Cutoff for logFC is ',round(logFC_cutoff,3),
                    '\nThe number of up gene is ',nrow(DEG[DEG$change =='UP',]) ,
                    '\nThe number of down gene is ',nrow(DEG[DEG$change =='DOWN',])
) 

 this_tile
 write.csv(DEG,file = 'GSE47908-DEG.csv')

### Code for volcano plot
 library(ggplot2)
 g = ggplot(data=DEG, 
           aes(x=logFC, y=-log10(adj.P.Val), 
               color=change)) +
  geom_point(alpha=0.8, size=0.3) +
  theme_bw()+
  theme(panel.grid=element_blank())+
  xlab("log2 fold change") + ylab("-log10 adj.P.Val") +
  theme(plot.title = element_text(size=15,hjust = 0.5))+
  scale_colour_manual(values = c('blue','black','red')) +
  geom_vline(xintercept=c(-logFC_cutoff,logFC_cutoff),lty=2,col="black",lwd=0.4) +
  geom_hline(yintercept = -log10(0.05),lty=2,col="black",lwd=0.6)+ #ggtitle( this_tile ) + 
  geom_vline(xintercept = c(-0.804,0.804),lty=2,col="grey",lwd=0.6) 
 pdf("Fig.volcano.pdf",width = 5,height = 4)
 g
 dev.off()

 ### Code for heatmap
 y1 <- rownames(DEG[DEG$change=="UP",])
 y2 <- rownames(DEG[DEG$change=="DOWN",])
 x <- c(y1[c(1:50)],y2[c(1:50)])
 gene <- exprSet[x,]
 library(pheatmap)
 pdf("Fig.heatmap.pdf",width = 4.8,height =4.8 )
 pheatmap(gene,scale = "row",clustering_method = "complete", 
         clustering_distance_rows = "correlation",
         color = colorRampPalette(c( "blue", "white", "red"))(50), 
         fontsize = 4, fontsize_row =1.5, fontsize_col = 4, cluster_cols =T, 
         cluster_rows = T,border_color =NA,cellwidth = 6,cellheight = 2.3)
 dev.off()

 ### Code for WGCNA
 DEG <- DEG[DEG$adj.P.Val<0.05,]
 DEG$FC <- abs(DEG$logFC) 
 gene <- DEG[DEG$FC>0.3,]
 gene <- exprSet[rownames(gene),]
 library(reshape2)
 library(stringr)
 library(WGCNA)
 options(stringsAsFactors = FALSE)
 enableWGCNAThreads()
 trait <- read.csv('trait.csv',header = T,row.names = 1,check.names = FALSE)
 gene <- subset(gene, rowSums(gene)/ncol(gene) >= 1)
 gene <- as.data.frame(t(gene))
 if(T){
 powers <-  c(c(1:10), seq(from = 12, to=30, by=2))
 sft <- pickSoftThreshold(gene, powerVector = powers, verbose = 5)
 pdf("Fig.soft_threshod.pdf",width = 11,height = 5)
 par(mfrow = c(1, 2))
 plot(sft$fitIndices[,1], -sign(sft$fitIndices[,3])*sft$fitIndices[,2], type = 'n', 
     xlab = 'Soft Threshold (power)', ylab = 'Scale Free Topology Model Fit,signed R^2',
     main = paste('Scale independence'))
 text(sft$fitIndices[,1], -sign(sft$fitIndices[,3])*sft$fitIndices[,2],
     labels = powers, col = 'red');
 abline(h = 0.80, col = 'red')
 plot(sft$fitIndices[,1], sft$fitIndices[,5],
     xlab = 'Soft Threshold (power)', ylab = 'Mean Connectivity', type = 'n',
     main = paste('Mean connectivity'))
 text(sft$fitIndices[,1], sft$fitIndices[,5], labels = powers, col = 'red')
 dev.off()
 power <- 12
 save(gene,trait,sft,power,file = "WGCNAstep1-Soft Threshold.Rdata")
}
 if(T){
  rm(list=ls())
  load("WGCNAstep1-Soft Threshold.Rdata")
  cor <- WGCNA::cor
  net = blockwiseModules(gene, power = power,
                         TOMType = "unsigned", minModuleSize = 30,
                         reassignThreshold = 0, mergeCutHeight = 0.28,
                         numericLabels = TRUE, pamRespectsDendro = FALSE,
                         saveTOMs = F, corType = "pearson", 
                         loadTOMs=TRUE,
                         saveTOMFileBase = paste0("gene", ".tom"),
                         verbose = 3
                         )
  table(net$colors)
  # open a graphics window
  sizeGrWindow(12, 9)
  # Convert labels to colors for plotting
  moduleLabels = net$colors
  moduleColors = labels2colors(moduleLabels)
  table(moduleColors)
  # Plot the dendrogram and the module colors underneath
  pdf("Fig.Cluster Dendrogram.pdf",width = 7,height = 6)
  plotDendroAndColors(net$dendrograms[[1]], moduleColors[net$blockGenes[[1]]],
                      "Module colors",
                      dendroLabels = FALSE, hang = 0.03,
                      addGuide = TRUE, guideHang = 0.05)
  dev.off()
  MEs = net$MEs
  MEs_col = MEs
  colnames(MEs_col) = paste0("ME", labels2colors(
    as.numeric(str_replace_all(colnames(MEs),"ME",""))))
  MEs_col = orderMEs(MEs_col) 
  head(MEs_col)
  save(net,MEs_col,moduleColors,file = "WGCNAstep2-co-expression nekwork.Rdata")
  )
}
if(T){
  rm(list=ls())
  load("WGCNAstep1-Soft Threshold.Rdata")
  load("WGCNAstep2-co-expression nekwork.Rdata")
  nGenes = ncol(gene)
  nSamples = nrow(gene) 
  moduleTraitCor_noFP <- cor(MEs_col, trait, use = "p");
  moduleTraitPvalue_noFP = corPvalueStudent(moduleTraitCor_noFP, nSamples); 
  textMatrix_noFP <- paste(signif(moduleTraitCor_noFP, 2), "\n(", signif(moduleTraitPvalue_noFP, 1), ")", sep = ""); 
  pdf("Fig.correlation.pdf",width = 5,height = 6)
  par(mar = c(4, 8, 4, 3),mfrow=c(1,1)); 
  labeledHeatmap(Matrix = moduleTraitCor_noFP, 
                 xLabels = colnames(trait), 
                 yLabels = names(MEs_col), 
                 ySymbols = names(MEs_col), 
                 colorLabels = FALSE, 
                 colors = blueWhiteRed(50), 
                 textMatrix = textMatrix_noFP,
                 setStdMargins = FALSE, 
                 cex.text = 0.6, 
                 zlim = c(-1,1),#showCols = c(1,4)
                 main = paste("Module-trait relationships")) 
  dev.off()
} 

## Code for GO and KEGG enrichment analysis
  rm(list=ls())
  load("WGCNAstep1-Soft Threshold.Rdata")
  load("WGCNAstep2-co-expression nekwork.Rdata")
  gene_module <- data.frame(gene_name = colnames(gene), module = moduleColors, stringsAsFactors = FALSE)
  head(gene_module)
  load('eg2probe.Rdata')
  colnames(eg2probe) <- c("ID","gene_name","ENTREZID")
  x <- eg2probe[match(gene_module$gene_name,eg2probe$gene_name),]
  gene_module$ENTREZID <- x$ENTREZID
 rownames(gene_module) <- gene_module$gene_name
  DEG <- read.csv("GSE47908-DEG.csv",header = T,row.names = 1)
  mm <- DEG
  gene_M <- mm[match(gene_module$gene_name,rownames(mm)),]
  gene_M$ENTREZID <- gene_module$ENTREZID
  gene_M$module <- gene_module$module
  gene_M <- gene_M[,c(1,8,9)]
  gene_M <- na.omit(gene_M)
  gene_MS <- gene_M[gene_M$module=="green",]
  genelist <- gene_MS[,2]
  gene_up <- gene_MS[gene_MS$logFC>0,2]
  gene_down <- gene_MS[gene_MS$logFC<0,2]
  gene_diff <- c(gene_up,gene_down)
  library(clusterProfiler)
  library(org.Hs.eg.db)
  library(ggplot2) 
  library(stringr)
  ## run go analysis
    if(T){
      go_BP <- enrichGO(
        gene  = gene_diff, 
        keyType = "ENTREZID", 
        OrgDb   = org.Hs.eg.db,
        ont     = "BP",
        pAdjustMethod = "BH",
        pvalueCutoff  = 1, 
        qvalueCutoff  = 1, 
        readable      = TRUE) 
      save(go_BP,file = "MEgreen_go_BP.Rdata")
      load("MEgreen_go_BP.Rdata")
      go_BPresult <- go_BP@result
      go_BPresult <- go_BPresult[go_BPresult$pvalue<0.05,]
      go_BPresult$RichFactor <- round(as.numeric(str_split(go_BPresult$GeneRatio,"/",simplify = T)[,1])/as.numeric(str_split(go_BPresult$BgRatio,"/",simplify = T)[,1]),digits = 2)
      # WGCNA_go_BPresult_sort <- WGCNA_go_BPresult[order(WGCNA_go_BPresult$pvalue,-WGCNA_go_BPresult$Count),]
      write.csv(go_BPresult,file="MEred_goBPterms.csv")
      ego <- go_BPresult[order(go_BPresult$pvalue,decreasing = F),][c(1:20),]
      ego <- as.data.frame(ego)
      ego$Description <- factor(ego$Description,levels = ego$Description)
      pp <- ggplot(ego,mapping = aes(x=RichFactor,y=Description)) 
      pp
      p <- pp + geom_point(aes(size=Count,color=-log10(pvalue)))+
        coord_cartesian(xlim = c(0.05,0.5))+
        scale_x_continuous(breaks = seq(0.0,0.8,0.1))+
        scale_colour_gradient(low="blue",high="red")+
        scale_y_discrete((name ="GO:BP terms"),limits=rev(levels(ego$Description)))+
        labs(x="Rich Factor",y="", size="Gene Numbers",color="-log10(pvalue)")+
        theme_bw() #axis.text.y = element_blank()
      p
  }
  ## run KEGG analysis
    if(T){
        kk.diff <- enrichKEGG(gene         = gene_diff,
                              organism     = 'hsa',
                              pvalueCutoff = 0.9) #0.05
        
        class(kk.diff)
        kk.diff <- setReadable(kk.diff, 'org.Hs.eg.db', 'ENTREZID')
        save(kk.diff,file = "MEgreen_kegg.Rdata")
        load("MEgreen_kegg.Rdata")
        kegg_diff_dt <- kk.diff@result
        kegg <- kegg_diff_dt[kegg_diff_dt$pvalue<0.05,]
        kegg$RichFactor <- round(as.numeric(str_split(kegg$GeneRatio,"/",simplify = T)[,1])/as.numeric(str_split(kegg$BgRatio,"/",simplify = T)[,1]),digits = 2)
        kk <- kegg[order(kegg$pvalue,decreasing = F),][1:20,]
        kk$Description <- factor(kk$Description,levels = kk$Description)
        pp <- ggplot(kk,mapping = aes(x=RichFactor,y=Description)) 
        pp
        q <- pp + geom_point(aes(size=Count,color=-log10(pvalue)))+
          coord_cartesian(xlim = c(0.05,0.5))+
          scale_x_continuous(breaks = seq(0.0,0.8,0.1))+
          scale_colour_gradient(low="blue",high="red")+
          scale_y_discrete((name ="KEGG pathways"),limits=rev(levels(kk$Description)))+
          labs(x="Rich Factor",y="", size="Gene Numbers",color="-log10(pvalue)")+
          theme_bw() #axis.text.y = element_blank()
        q
  }   
        pdf("Fig.MEgreen-BPandKEGG.pdf",width = 12,height = 4)
        library(cowplot)
        plot_grid(p,q,align = "h",nrow=1,rel_widths = c(20,19),labels = c("A","B")) #labels = c("A","B")
        dev.off()

### Code for hub genes
  rm(list=ls())
  load("WGCNAstep1-Soft Threshold.Rdata")
  load("WGCNAstep2-co-expression nekwork.Rdata")
  gene_module <- data.frame(gene_name = colnames(gene), module = moduleColors, stringsAsFactors = FALSE)
  head(gene_module)
  gene_module_select <- subset(gene_module, module == "green")$gene_name
  gene_select <- t(gene[,gene_module_select])
  tom_select <- tom_sim[gene_module_select,gene_module_select]
  write.csv(gene_select, file = 'MEgreen_genes.csv')
     gene_green <- gene[ ,gene_module_select]
     geneModuleMembership <- signedKME(gene_green, MEs_col['MEgreen'], outputColumnName = 'MM')
     MMPvalue <- as.data.frame(corPvalueStudent(as.matrix(geneModuleMembership), nrow(MEs_col)))
     geneModuleMembership$MMgreen <- abs(geneModuleMembership$MMgreen)
     geneTraitSignificance <- as.data.frame(cor(gene_green, trait['Progress'], use = 'p'))
     GSPvalue <- as.data.frame(corPvalueStudent(as.matrix(geneTraitSignificance), nrow(trait)))
     geneTraitSignificance$Progress <- abs(geneTraitSignificance$Progress)
     pdf("Fig.scatter_diagram-green.pdf")
     par(mar=c(5,5,5,3))
     verboseScatterplot(geneModuleMembership$MMblue,
                        geneTraitSignificance$Progress,
                        xlab = "Module Membership in green module",
                        ylab = "Gene significance for Progress",
                        main = paste("Module membership vs. gene significance\n"),
                        cex.main = 1.2, cex.lab = 1.2, cex.axis = 1.2,
                        col="green")       
     abline(v=0.9,col = "black",lwd = 2,lty = 2) 
     abline(h=0.7,col = "black",lwd = 2,lty = 2) 
     dev.off()
     geneModuleMembership[geneModuleMembership<0.9 | MMPvalue>0.05] <- 0
     geneTraitSignificance[geneTraitSignificance<0.7 | GSPvalue>0.05] <- 0
     select <- cbind(geneModuleMembership, geneTraitSignificance)
     select <- subset(select, geneModuleMembership>=0.9 & geneTraitSignificance>=0.7)
     hub <- rownames(select)
     write.csv(hub,file = 'MEgreen_hubgenes.csv')
}

### Code for single gene GSEA
 library(clusterProfiler)
 library(org.Hs.eg.db)
 library(ggplot2) 
 batch_cor <- function(gene){
    y <- as.numeric(exprSet[gene,])
    rownames <- rownames(exprSet)
    do.call(rbind,future_lapply(rownames, function(x){
      dd  <- cor.test(as.numeric(exprSet[x,]),y,type="spearman")
      data.frame(gene=gene,mRNAs=x,cor=dd$estimate,p.value=dd$p.value )
    }))
  }
  library(future.apply)
  plan(multiprocess)
  system.time(dd <- batch_cor("TFE3"))
  save(dd,file = "dd.Rdata")
  load("dd.Rdata")
  gene <- dd$mRNAs
  gene = bitr(gene, fromType="SYMBOL", toType="ENTREZID", OrgDb="org.Hs.eg.db")
  gene <- dplyr::distinct(gene,SYMBOL,.keep_all=TRUE) 
  gene_df <- data.frame(logFC=dd$cor,
                        SYMBOL = dd$mRNAs)
  gene_df <- merge(gene_df,gene,by="SYMBOL")
  gene_list <- gene_df$logFC 
  names(gene_list) = gene_df$ENTREZID
  gene_list = sort(gene_list, decreasing = TRUE) 
  GSEAgo <- gseGO(
    geneList  = gene_list,
    OrgDb  = org.Hs.eg.db,
    ont  = "BP",
    #nPerm  = 1000,  
    minGSSize  = 100,
    maxGSSize  = 500,
    pvalueCutoff = 0.1,
    eps = 0,
    verbose  = FALSE)
  GSEAgo<- setReadable(GSEAgo,'org.Hs.eg.db', 'ENTREZID')
  go_TFE3 <- GSEAgo
  save(go_TFE3,file = "GSEAgo_TFE3.Rdata")
  load("GSEAgo_TFE3.Rdata")
  go_TFE3 <- go_TFE3@result
  go_TFE3 <- go_TFE3[go_TFE3$pvalue<0.05,]
  GSEAkegg <- gseKEGG(
    geneList  = gene_list,
    keyType  = 'kegg',
    organism = 'hsa',
    minGSSize = 10,
    maxGSSize = 500,
    eps = 0,
    pvalueCutoff = 0.12)
  GSEAkegg<- setReadable(GSEAkegg, 'org.Hs.eg.db', 'ENTREZID')
  kegg_TFE3 <- GSEAkegg
  save(kegg_TFE3,file = "GSEAkegg_TFE3.Rdata")
  load("human_GSEAkegg.Rdata")
  kegg_TFE3 <- GSEAkegg@result
  kegg_TFE3 <- kegg_TFE3[kegg_TFE3$pvalue<0.05,]

### Code for TCGA database mining
  library(TCGAbiolinks)
  TCGAbiolinks::getGDCprojects()$project_id
  cancer_type="TCGA-COAD"
  clinical <- GDCquery_clinic(project = cancer_type,type = "clinical")
  save(clinical,file = "COAD_clinical.Rdata")
  write.csv(clinical,file = "COAD_clinical.csv")
  library(dplyr)
  library(DT)
  library(SummarizedExperiment)
  data_type <- "Gene Expression Quantification" 
  data_category <- "Transcriptome Profiling"
  workflow_type <- "HTSeq - Counts"
  query_TranscriptomeCounts <- GDCquery(project = cancer_type,
                                      data.category = data_category,
                                      data.type = data_type,
                                      workflow.type = workflow_type)
  GDCdownload(query_TranscriptomeCounts, method = "api")
  expdat <- GDCprepare(query = query_TranscriptomeCounts)
  count_matrix=assay(expdat)
  View(count_matrix)
  write.csv(count_matrix,file = "TCGAbiolinks_COAD_counts.csv")
  exprSet <- read.csv("TCGAbiolinks_COAD_counts.csv",header = T,row.names = 1)
  library(rtracklayer)
  library(SummarizedExperiment)
  gtf1 <- rtracklayer::import('gencode.v37.annotation.gtf')
  gtf_df <- as.data.frame(gtf1)
  geneid_df <- dplyr::select(gtf_df,c(gene_name,gene_id,gene_type))
  library(dplyr)
  library(tidyr)
  geneid_df_nopoint <-  geneid_df %>% 
    tidyr::separate(gene_id,into = c("gene_id","drop"),sep="\\.") %>% 
    dplyr::select(-drop)
  protein_coding <- geneid_df_nopoint[geneid_df_nopoint$gene_type =="protein_coding",]
  PC <- protein_coding %>% dplyr :: distinct(gene_id,.keep_all=TRUE)
  exp <- as.data.frame(exprSet)  
  exp$gene_id <- rownames(exp)
  pcexp <- merge(PC,exp,by="gene_id")
  Pcexp <- aggregate(x = pcexp[,4:ncol(pcexp)],
                     by = list(pcexp$gene_name),
                     FUN = mean)
  rownames(Pcexp) <- Pcexp$Group.1
  exprSet <- Pcexp[,-1]
  a <- exprSet
  library(stringr)
  group_list=ifelse(as.numeric(str_sub(colnames(a),14,15))<10,"tumor","normal")
  group_list=factor(group_list,levels = c("normal","tumor"))
  table(group_list) 
  library(limma)
  library(edgeR)
  design <- model.matrix(~0+group_list) 
  colnames(design) <- levels(group_list) 
  rownames(design) <- colnames(a) 
  dge <- DGEList(counts=a) 
  dge <- calcNormFactors(dge) 
  logCPM <- cpm(dge,log = TRUE,prior.count = 3) 
  v <- voom(dge,design,normalize="quantile") 
  fit <- lmFit(v,design) 
  constrasts=paste(rev(levels(group_list)),collapse = "-") 
  cont.matrix <- makeContrasts(constrasts = constrasts,levels = design) 
  fit3 <- contrasts.fit(fit,cont.matrix) 
  fit3 <- eBayes(fit3)
  DEG <- topTable(fit3,coef = constrasts,n=Inf ) 
  DEG <- na.omit(DEG) 
  logFC_cutoff <- with(DEG,mean(abs(logFC))+2*sd(abs(logFC))) 
  DEG$change <- as.factor(ifelse(DEG$adj.P.Val < 0.05 & abs(DEG$logFC) > logFC_cutoff,
                                ifelse(DEG$logFC > logFC_cutoff ,'UP','DOWN'),'NOT'))
  table(DEG$change) # down 641, up 342, not 18564
  write.csv(DEG,file = "CRC-DEG.csv")
  DEG <- read.csv("CRC-DEG.csv",header = T,row.names = 1)
  library(ggplot2)
  g = ggplot(data=DEG, 
            aes(x=logFC, y=-log10(adj.P.Val), 
                color=change)) +
   geom_point(alpha=0.8, size=0.3) +
   theme_bw()+
   theme(panel.grid=element_blank())+
   xlab("log2 fold change") + ylab("-log10 adj.P.Val") +
   theme(plot.title = element_text(size=15,hjust = 0.5))+
   scale_colour_manual(values = c('blue','black','red')) +
   geom_vline(xintercept=c(-logFC_cutoff,logFC_cutoff),lty=2,col="black",lwd=0.4) +
   geom_hline(yintercept = -log10(0.05),lty=2,col="black",lwd=0.6)+ #ggtitle( this_tile ) + 
   geom_vline(xintercept = c(-0.3,0.3),lty=2,col="grey",lwd=0.6) 
 pdf("F-volcano-CRC.pdf",width = 5,height = 4)
 g
 dev.off()

### Code for GSEA
  library(clusterProfiler)
  library(org.Hs.eg.db)
  geneList <- DEG$logFC
  names(geneList) = rownames(DEG)
  geneList=sort(geneList,decreasing = T)
  gene <- names(geneList)
  list=AnnotationDbi::select(org.Hs.eg.db,keys=gene,columns = c("ENTREZID","SYMBOL"), keytype="SYMBOL")
  idlist <- list[match(gene,list$SYMBOL),]
  names(geneList) <- idlist$ENTREZID
  GSEAgo <- gseGO(
    geneList  = geneList,
    OrgDb  = org.Hs.eg.db,
    ont  = "BP",
    #nPerm  = 1000,  #置换检验的置换次数
    minGSSize  = 100,
    maxGSSize  = 500,
    pvalueCutoff = 0.9,
    eps = 0,
    verbose  = FALSE)
  GSEAgo_R <- GSEAgo@result
  GSEAgo_R <- GSEAgo_R[GSEAgo_R$pvalue<0.05,] 
  write.csv(GSEAgo_R,file = "Table S3.GSEAgo_CRC.csv")
